# Supplementary material for: Chemotherapy-induced reactive myelopoiesis promotes expansion of immunosuppressive neutrophil-like monocytes in mice and humans
Source: JCI Insight. 2026 Mar 31;11(10):e198360. doi: 10.1172/jci.insight.198360 (PMC13232731; doi:10.1172/jci.insight.198360)
Supplement: Supporting data values [file jciinsight-11-198360-s030.xlsx]

## Sheet: Fig 5F
			NeuMo/cMo ratio-naive	NeuMo/cMo ratio-CTX
			0.29	0.61
			0.21	0.79
			0.19	0.62
			0.31

## Sheet: Fig 5G
			naive			D7 CTX
		NeuMo cell	16147.2	15199.4	12277.5	33544.6	53832.9	36682.4

## Sheet: Fig 6B
		T only			T only/stim.			T+R1/stim.			T+R2/stim.			T+R3/stim.
	FSC values	188416	191232	187136	443000	447000	441000	388000	373000	374000	436000	438000	422000	444000	451000	434000

## Sheet: Fig 6C
				T only			T only/stim.			T+R1/stim.			T+R2/stim.			T+R3/stim.
			divided CD25hi CD4	0.91	0.5	0.65	77.7	78.2	75.6	28.5	24.1	17.4	67.7	69.1	56.3	65.1	66.1	64.3

## Sheet: Fig 6D
			T only			T only/stim.			T+R1/stim.			T+R2/stim.			T+R3/stim.
		divided CD25hi CD8	0.81	5.97	9.62	70.5	70.7	71.4	33.4	18.6	18.2	69.3	72.3	64.7	76.9	81.2	77.8

## Sheet: suppl Fig1E
		suppl Fig1E-T cells	naive			CTX_D2			CTX_D7
		CD3+ T cells	0.53	0.41	0.52	0.5	0.28	0.35	0.55	0.76	0.92
		B cells	naive			CTX_D2			CTX_D7
		B cell	8.16	5.41	6.06	0.65	0.38	0.57	0.83	0.29	1.33
			naive			CTX_D2			CTX_D7
		Myeloid cell	10.47	6.33	8.44	2.48	3.46	3.72	12.17	19.06	15.02
		Neu cell	9.55	5.55	7.6	2.33	3.39	3.6	10.6	15.84	12.9
		Mo cell	0.66	0.59	0.6	0.09	0.03	0.05	0.79	1.12	0.94

## Sheet: suppl Fig 3B
		MHC-II CTX			CD80 CTX
		CTX-NeuMo	CTX-cMo		CTX-NeuMo	CTX-cMo
		203	423		742	1003
		202	324		707	868
		257	394		729	874
		MHC-II naïve			CD80 naïve
		Naive-NeuMo	Naive-cMo		Naive-NeuMo	Naive-cMo
		260	1476		764	930
		213	1155		781	957
		535	1556		863	933

## Sheet: suppl Fig 4B
				Naive NeuMo			CTX NeuMo
			divided CD25hi CD4	21.5	23.1	18.9	63.1	68.8	77.5
				Naive NeuMo			CTX NeuMo
			divided CD25hi CD8	10.5	10.9	10.7	52.9	73.8	74.3

## Sheet: suppl Fig 6C
		days	TM only				+ Monocytes
		0		0	0	0	0	0		0
		8		38.3776	29.0318	30.9936	25.7544	22.12		25.564
		12		63.1767	38.0902	30.528	27.9258	33.7134		35.1372
		16		103.165	64.9305	59.2539	52.3572	66.9284		53.6363
		22		190.217	142.785	86.2638	165.351	157.248		77.868
		29		231.778	234.717	94.0748	187.668	175.37		89.7897

## Sheet: suppl Fig 6D
		tumor only	tumor+Mo
		8400000	51000000
		7300000	32000000
		6200000	29600000
